# Supplementary material for: Getting fat or getting help? How female mammals cope with energetic constraints on reproduction
Source: Front Zool. 2017 Jun 12;14:29. doi: 10.1186/s12983-017-0214-0 (PMC5468974; doi:10.1186/s12983-017-0214-0)
Supplement: Supplementary file 1 — List of species and data used for this study. (XLSX 22 kb) [file 12983_2017_214_MOESM1_ESM.xlsx]

## Sheet: females1_04
group	Genus species	CV body mass	body mass	Ref. CV body mass and body mass	allonursing	communal nesting, babysitting, retrieval	protection	provisioning by the male	provisioning by others	carry by the male	carry by others	care by others continuous	care by others binary	paternal care continuous	paternal care binary	substrate use	provenance	inclusion of reproductive females	number of months	litter size	neonatal mass	gestation length	lactation time
Artiodactyla	Alces alces	0.08985	400500	Franzmann et al 1977	0	0	0	0	0	0	0	0	0	0	0	0	1	0	12	1.25	13000	231	150
Artiodactyla	Capreolus capreolus	0.0820885	23808	Gehr, personal communication	0	0	0	0	0	0	0	0	0	0	0	0	1	0	5	1.76	1210	165	93.9
Artiodactyla	Dama dama	0.0448394	34150	Weber and Thompson 1998	0	0	0	0	0	0	0	0	0	0	0	0	0	1	12	1	4690	233	147
Artiodactyla	Odocoileus hemionus	0.05029	54073	Jacobsen 2008	0	0	0	0	0	0	0	0	0	0	0	0	0	0	11	1.64	3010	203.5	120
Artiodactyla	Ovibos moschatus	0.124723	144000	Adamczewski et al 1997	0.1	0	1	0	0	0	0	0	0	1	0	0	1	0	7	1	10500	256.58	254.48
Artiodactyla	Potamochoerus porcus	0.155592	64120	Tierpark Hellabrunn, München, personal communication	0	0	0	0	0	0	0	0	0	0	0	0	0	0	5	3.5	750	120	92
Artiodactyla	Rangifer tarandus	0.145279	92330	Chan-McLeod et al 1999	0	0	0	0	0	0	0	0	0	0	0	0	1	0	4	1	5510	228	183
Artiodactyla	Redunca fulvorufula	0.0359987	28600	Skinner 1980	0	0	0	0	0	0	0	0	0	0	0	0	1	0	4	1.19	2720	223	82.12
Artiodactyla	Rupicapra rupicapra	0.105483	27166.7	Schaschl et al 2012	0	0	0	0	0	0	0	0	0	0	0	0	1	0	11	1	2250	122	113
Carnivora	Canis latrans	0.121612	12500	Poulle et al 1995	0.1	1	1	1	1	0	0	1	1	2	1	0	1	0	4	5.69	200	61.6	42
Carnivora	Canis lupus	0.0412766	28001.4	Seal and Mech 1983	0.1	1	1	1	1	0	0	1	1	2	1	0	0	0	12	4.97	474	62.8	63
Carnivora	Halichoerus grypus	0.178581	159400	Beck et al 2003	0	0	0	0	0	0	0	0	0	0	0	0	1	0	5	1	14000	240	18.6
Carnivora	Lycaon pictus	0.0303154	19568	Visee 2001	0.25	1	1	1	1	0	0	1	1	3	1	0	0	0	4	7.1	298	72	56
Carnivora	Meles meles	0.13222	11220.8	Page et al 1994	0	1	0.5	0	0	0	0	0	0	0.5	0	0	1	0	12	2.99	90.2	49	91.5
Carnivora	Mephitis mephitis	0.240184	2150.54	Verts 1967	0	0	0	0	0	0	0	0	0	0	0	0	1	0	11	5.69	33.2	68	56
Carnivora	Mustela putorius	0.0606646	689	Korhonen and Harri 1986	0	0	0	0	0	0	0	0	0	0	0	0	0	0	12	8.48	9.5	35	50
Carnivora	Neovison vison	0.0718111	691.852	Dunstone 1993	0	0	0	0	0	0	0	0	0	0	0	0	1	0	9	4.76	8.75	31	42
Carnivora	Otaria flavescens	0.104928	120690	Tierpark Hellabrunn, München, personal communication	0	0	0.5	0	0	0	0	0	0	0.5	0	0	0	0	6	1	12800	311.55	366
Carnivora	Procyon lotor	0.176821	4188.89	Moore and Kennedy 1985	0	0	0	0	0	0	0	0	0	0	0	0	1	0	9	3.04	82.5	63	112
Carnivora	Spilogale putorius	0.0998357	501.781	Crabb 1944	0	0	0	0	0	0	0	0	0	0	0	0	1	0	10	5.07	12.3	50	54
Carnivora	Urocyon cinereoargenteus	0.0479534	3541	Sullivan 1956	0	0	1	0.5	0	0	0	0	0	1.5	1	0	1	0	4	3.79	104	57	84
Carnivora	Ursus thibetanus	0.118024	87500	Hashimoto and Yasutake 1999	0	0	0	0	0	0	0	0	0	0	0	0	0	0	8	2	366	200.17	81.75
Carnivora	Vulpes lagopus	0.064746	3019	Prestrud and Nilssen 1992	0.1	1	1	1	1	0	0	1	1	2	1	0	1	0	4	7.29	69.2	52.5	63
Carnivora	Vulpes macrotis	0.0122369	2110	Warrick and Cypher 1999	0.1	1	1	1	0.5	0	0	0.5	1	2	0	0	1	0	4	4.49	40	51	45.5
Carnivora	Vulpes vulpes	0.0564555	5620	Fairley 1970	0.1	1	1	1	0.5	0	0	0.5	1	2	1	0	1	0	10	4.59	101	52	49
Carnivora	Zalophus californianus	0.167148	86792	Tierpark Hellabrunn, München, personal communication	0	0	0	0	0	0	0	0	0	0	0	0	0	0	5	1	6340	240	345
Dasyuromorphia	Antechinus stuartii	0.172127	18.58	Banks and Dickman 2000	0	0	0	0	0	0	0	0	0	0	0	0	1	0	4	6.8	0.01	28.22	91.2
Dasyuromorphia	Sminthopsis crassicaudata	0.124132	13.2167	Morton 1978	0	0	0	0	0	0	0	0	0	0	0	0	0	0	12	7.14	0.01	16	65
Didelphimorphia	Caluromys philander	0.106051	292	Julien-Laferrière, personal communication	0	0	0	0	0	0	0	0	0	0	0	1	1	0	12	4.16	0.2	24	120
Didelphimorphia	Didelphis marsupialis	0.164647	1040	Julien-Laferrière, personal communication	0	0	0	0	0	0	0	0	0	0	0	1	1	0	12	6.84	0.16	14	100
Didelphimorphia	Philander opossum	0.113293	444	Julien-Laferrière, personal communication	0	0	0	0	0	0	0	0	0	0	0	0	1	0	11	4.75	0.2	13.5	80
Monotremata	Tachyglossus aculeatus	0.143609	3800	Nicol and Andersen 2007	0	0	0	0	0	0	0	0	0	0	0	0	1	0	11	1	0.37	34	175
Perissodactyla	Equus caballus	0.0624236	250000	Scheibe and Streich 2003	0.05	0	0.5	0	0	0	0	0	0	0.5	0	0	0	0	6	1	37900	337	210
Primates	Callithrix jacchus	0.0177331	409.363	Primate station Univeristy of Zurich, personal communication	0	1	1	1	1	1	0.4	1.4	1	2.5	1	1	0	1	12	2.14	27.7	144	77
Primates	Cheirogaleus medius	0.128373	172	Mueller 1999	0	0.5	1	0	0	0	0	0	0	1	0	1	0	1	7	2.04	14.7	62	45
Primates	Daubentonia madagascariensis	0.0115936	2650.87	Zehr et al 2014	0	0	0	0	0	0	0	0	0	0	0	1	0	1	12	1	122	166.48	197.7
Primates	Eulemur coronatus	0.0290714	1581.55	Zehr et al 2014	0	0	1	0	0	0	0	0	0	1	0	1	0	1	12	1.53	57.9	125	168
Primates	Eulemur fulvus	0.0441873	2391.91	Zehr et al 2014	0	0	1	0	0	0	0	0	0	1	0	1	0	1	12	1.01	75.1	121.3	183
Primates	Eulemur macaco	0.0311883	2501.04	Zehr et al 2014	0	0	1	0	0	0	0	0	0	1	0	1	0	1	12	1	60.7	125.5	135
Primates	Eulemur mongoz	0.0319208	1614.95	Zehr et al 2014	0	1	1	0	0	0.22	0.1	0.1	1	1.22	0	1	0	1	12	1	59.7	128.99	150.15
Primates	Eulemur rubriventer	0.0384847	2339.52	Zehr et al 2014	0	1	1	0	0	0.25	0.1	0.1	1	1.25	0	1	0	1	12	1	85.3	123	135
Primates	Eulemur rufus	0.0344383	2247.23	Zehr et al 2014	0	0	1	0	0	0	0	0	0	1	0	1	0	1	12	1	75	120	183
Primates	Galago moholi	0.0359654	157.633	Zehr et al 2014	0	0.5	0	0	0	0	0	0	0	0	0	1	0	1	12	1.6	11.75	124	84
Primates	Hapalemur griseus	0.0327178	1024.71	Zehr et al 2014	0	1	1	0	0	0.25	0	0	0	1.25	1	1	0	1	12	1.02	45.2	138	121
Primates	Lemur catta	0.0223218	2401.02	Zehr et al 2014	0.1	1	1	0	0	0	0.1	0.1	1	1	0	1	0	1	12	1.17	75.8	136	179
Primates	Leontopithecus rosalia	0.0243117	598	Dietz et al 1994	0	1	1	1	1	0.5	0.4	1.4	1	2.5	1	1	1	0	12	2	51.9	125	91
Primates	Loris tardigradus	0.0150391	173.357	Zehr et al 2014	0	0.5	1	0	0.05	0	0	0.05	1	1	0	1	0	1	12	1	11	171	135
Primates	Macaca fuscata	0.166751	7750	Muroyama et al 2006	0	0.5	0.5	0	0	0	0	0	0	0.5	0	0	1	0	12	1.01	502	175	195
Primates	Microcebus murinus	0.110608	84.2666	Zehr et al 2014	0.1	0.5	0.5	0	0	0	0	0	0	0.5	0	1	0	1	12	2	4.79	60.2	40.1
Primates	Microcebus rufus	0.114748	43.8	Randrianambinina et al 2003	0	0.5	0.5	0	0	0	0	0	0	0.5	0	1	1	0	7	2.52	6.5	60	40
Primates	Mirza coquereli	0.0156959	312.889	Zehr et al 2014	0	0	0	0	0	0	0	0	0	0	0	1	0	1	12	1.7	17.5	86	86
Primates	Nycticebus coucang	0.0205417	1195.64	Zehr et al 2014	0	0	0.5	0	0	0	0	0	0	0.55	0	1	0	1	12	1	50.7	193	180
Primates	Nycticebus pygmaeus	0.0328211	495.95	Zehr et al 2014	0	0	0	0	0	0	0	0	0	0	0	1	0	1	12	1.75	20	185	133
Primates	Otolemur garnettii	0.0215589	977.532	Zehr et al 2014	0	0.1	0	0	0	0	0	0	0	0	0	1	0	1	12	1.76	52	132	140
Primates	Pan troglodytes	0.096706	35200	Uehara and Nishida 1987	0	0.5	0.5	0.05	0.05	0.038	1	0.088	1	0.55	0	0	1	0	9	1.02	1750	235	1460
Primates	Perodicticus potto	0.0510535	823.555	Zehr et al 2014	0	0.5	0.5	0.05	0	0	0	0	0	0.55	0	1	0	1	12	1	37.2	197	212
Primates	Propithecus coquereli	0.0211969	4154.01	Zehr et al 2014	0	0.5	0.5	0	0	0.1	0.1	0.1	1	0.6	0	1	0	1	12	1	100	162	168
Primates	Propithecus verreauxi	0.0612274	3201.5	Lewis and Kappeler 2005	0	0.5	0.5	0	0	1	0.1	0.1	1	0.6	0	1	1	0	7	1	103	159	183
Primates	Varecia variegata	0.0362612	3527.23	Zehr et al 2014	0.1	1	1	0	0	0	0.1	0.1	1	1	0	1	0	1	12	2.04	93.7	102	146
Rodentia	Acomys cahirinus	0.194452	39.1	Khokhlova et al 2001	0	0	0	0	0	0	0	0	0	0	0	0	1	1	4	2.43	5.49	38	28
Rodentia	Acomys subspinosus	0.167623	17.0533	Fleming and Nicolson 2002, 2003	0	1	0	0	0	0	0	0	0	0	0	0	1	0	7	2.37	5.78	38	28
Rodentia	Akodon azarae	0.308921	15.51	Del Valle and Busch 2003	0	0	0	0	0	0	0	0	0	0	0	0	1	0	4	4.59	2.2	23.06	14.36
Rodentia	Ctenomys talarum	0.0647681	31.26	Del Valle et al 2006	0	0	0	0	0	0	0	0	0	0	0	0	1	0	4	4.39	8	102.81	34.57
Rodentia	Cynomys ludovicianus	0.221538	776	Tileston and Lechtleitner 1966	0.1	0.5	0.5	0	0	0	0	0	0	0.5	0	0	1	0	11	4.45	15.2	34.6	41.3
Rodentia	Erethizon dorsatum	0.12399	7114.29	Sweitzer and Berger 1993	0	0	0	0	0	0	0	0	0	0	0	1	1	0	7	1	491	211	56
Rodentia	Marmota flaviventris	0.0738754	4356.67	Zatzman et al 1984	0.1	0.5	0.5	0	0	0	0	0	0	0.5	0	0	0	0	6	4.65	33.8	31	25
Rodentia	Marmota monax	0.133832	3485	Concannon et al 2001	0	0	0	0	0	0	0	0	0	0	0	0	0	0	12	4.1	27.2	32	44
Rodentia	Meriones crassus	0.125479	68.65	Khokhlova et al 2001	0	0	0	0	0	0	0	0	0	0	0	0	1	1	4	4.4	3.2	26	20
Rodentia	Meriones unguiculatus	0.121474	51.4	Zhang and Wang 2007	0	1	1	0	0	0	0	0	0	1	0	0	1	1	4	5	2.86	25	26
Rodentia	Microtus californicus	0.0850349	44.11	Batzli and Pitelka 1971	0	1	0.5	0	0	0	0	0	0	0.5	0	0	1	1	12	4.29	3.29	21.1	16
Rodentia	Microtus ochrogaster	0.135856	41.54	Voltura 1997	0	1	1	0	0	0	0	0	0	1	1	0	1	1	4	3.78	2.95	23	21
Rodentia	Microtus pennsylvanicus	0.304731	41.54	Iverson and Turner 1974	0	1	0.5	0	0	0	0	0	0	0.5	0	0	1	0	12	5.17	2.42	21	14.4
Rodentia	Microtus pinetorum	0.0700159	21.3	Lochmiller et al 1983	0	1	1	0	0	0	0	0	0	1	0	0	1	0	6	2.43	2.42	21	21
Rodentia	Myodes rutilus	0.315338	21.24	Zuercher et al 1999	0	0	0	0	0	0	0	0	0	0	0	0	1	0	4	5.61	1.8	23.5	334
Rodentia	Oryzomys palustris	0.0786292	37.08	Cameron and Spencer 1983	0	0	0	0	0	0	0	0	0	0	0	0	1	0	12	4.33	3.5	24.74	11.37
Rodentia	Reithrodontomys fulvescens	0.0744528	11.24	Cameron and Spencer 1983	0	0	0	0	0	0	0	0	0	0	0	0	1	0	12	3.77	1.11	20	14.36
Rodentia	Sciurus carolinensis	0.0713799	433.125	Short and Duke 1971	0	0	0	0	0	0	0	0	0	0	0	1	0	1	12	2.91	15.2	44	65.3
Rodentia	Sciurus niger	0.0514306	742.083	Short and Duke 1971	0	0	0	0	0	0	0	0	0	0	0	1	0	1	12	2.71	14.65	45.4	75
Rodentia	Sciurus vulgaris	0.00759398	303	Lurz and Lloyd 2000	0	0	0	0	0	0	0	0	0	0	0	1	1	1	4	3.99	8.83	38.5	70
Rodentia	Sigmodon hispidus	0.128479	80.02	Cameron and Spencer 1983	0.1	0	0	0	0	0	0	0	0	0	1	0	1	0	12	5.3	6.6	27	14.82
Rodentia	Spermophilus franklinii	0.26653	351	Choromanski-Norris et al 1986	0	0	0	0	0	0	0	0	0	0	0	0	1	0	4	9.14	9	28	42.4
Rodentia	Spermophilus lateralis	0.115802	211.5	Blake 1972	0	0	0	0	0	0	0	0	0	0	0	0	0	0	12	5.02	6.1	27	32
Rodentia	Spermophilus parryii	0.222811	803.5	Buck and Barnes 1999	0	0	0.5	0	0	0	0	0	0	0.5	0	0	1	0	6	6.49	11	25	28
Rodentia	Spermophilus richardsonii	0.0529145	357.5	Michener 1978	0	0	0.5	0	0	0	0	0	0	0.5	0	0	1	0	6	7.49	6.24	22.8	29.14
Rodentia	Tamiasciurus hudsonicus	0.017	229.5	Koprowski 2005	0	0	0	0	0	0	0	0	0	0	0	1	1	0	12	4.08	6.9	34	56
Rodentia	Zapus hudsonius	0.138122	18.15	Morrison and Ryser 1962	0	0	0	0	0	0	0	0	0	0	0	0	0	0	4	5.53	0.79	19	28
Xenarthra	Bradypus variegatus	0.105578	4669.64	Silva et al 2014	0	0	0	0	0	0	0	0	0	0	0	1	1	0	11	0.92	272	171.05	25.64
